# Supplementary material for: Hyaluronan and Collagen Are Prominent Extracellular Matrix Components in Bovine and Porcine Ovaries
Source: Genes (Basel). 2021 Jul 30;12(8):1186. doi: 10.3390/genes12081186 (PMC8392036; doi:10.3390/genes12081186)
Supplement: Supplementary file 1 [file genes-12-01186-s001.zip]

Archive with 1 entries (1 files):
- genes-1267849-supplementary_Updated.pdf
